# Supplementary material for: Diversity and dynamics of bacteria from iron-rich microbial mats and colonizers in the Mediterranean Sea (EMSO-Western Ligurian Sea Observatory): Focus on Zetaproteobacteria
Source: PLoS One. 2024 Jul 15;19(7):e0305626. doi: 10.1371/journal.pone.0305626 (PMC11249232; doi:10.1371/journal.pone.0305626)
Supplement: S3 Table — Abundance of the different bacterial phyla for each sample. (XLSX) [file pone.0305626.s004.xlsx]

## Sheet: Hoja1
		FeOx EMLIG 18_1	FeOx EMLIG 18_2	FeOx EMLIG 18_3	Gr EMLIG 22_1	Gr EMLIG 22_2	Gr EMLIG 22_3	BH2 EMLIG 20_1	BH2 EMLIG 20_2	BH2 EMLIG 20_3	Bnat EMLIG 20_1	Bnat EMLIG 20_2	Bnat EMLIG 20_3	BH2 EMLIG 22_1	BH2 EMLIG 22_2	BH2 EMLIG 22_3
Phylum	Acidobacteriota	0.287063	0.287063	0.287063	0.287063	0.287063	0.287063	0.287063	0.287063	0.287063	0.287063	7.05169	7.5285	2.98902	3.24851	3.82426
	Actinobacteriota	3.47557	39.8352	4.27026	0.734686	3.58747	1.23745	5.05036	4.46974	4.92548	10.6148	9.71472	8.93462	4.2881	5.73315	4.15187
	Bacteroidota	17.2075	11.0949	18.2601	7.93234	6.73219	7.76529	5.4769	6.32349	5.98453	4.20377	4.56705	4.0724	13.2827	13.5925	13.8212
	Bdellovibrionota	0.278954	0.145964	0.18651	0.0227055	0.475194	0.00973094	0.371398	0.590344	1.01688	0.351936	0.228677	0.267601	0.656838	0.210837	0.481682
	Campylobacterota	0.4979	0.416809	0.285441	52.3671	47.354	51.8059	0.194619	0.201106	0.171913	0.120015	0.181644	0.158939	0.483303	0.46222	0.647107
	Chloroflexi	0.199484	0.110284	0.100553	0.0194619	0	0	4.45677	3.35069	3.75452	3.8048	3.61667	3.21445	1.0704	1.43856	1.30881
	Desulfobacterota	6.99492	4.04807	6.76138	0.0746039	0.411943	0.121637	0.890381	1.12392	0.91633	0.867675	1.38504	1.6348	0.775232	0.750904	1.03635
	Firmicutes	0.72982	0.398969	0.689275	2.3857	3.92968	3.0247	0.43627	2.45868	0.18651	0.619536	0.489791	0.335717	1.5164	1.00715	1.28286
	Gemmatimonadota	0.082713	0.0324365	0.0535202	0	0	0.0713602	3.62477	3.33771	3.82102	2.13594	1.79211	1.85861	1.7613	2.42949	1.91375
	Hydrogenedentes	0.0324365	0.0210837	0.00810912	0	0	0	0.43627	0.40059	0.201106	0.882272	0.888759	1.07851	0.671435	1.12717	1.23259
	Latescibacterota	0	0	0.00973094	0	0	0	1.26827	1.42072	1.15798	0.540067	0.747661	0.637377	0.340583	0.392481	0.812533
	Myxococcota	0.155695	0.0616293	0.13299	0.0616293	0	0	2.03701	1.62669	1.89916	0.768744	1.10771	1.2634	1.02499	1.35098	1.4045
	NB1-j	0.264357	0.210837	0.241652	0	0.0129746	0.0746039	5.66178	6.50027	6.00237	5.70557	5.09739	6.15806	3.61991	2.80738	4.75843
	Nitrospirota	0.274088	0.134611	0.244895	0.0129746	0.0210837	0.082713	1.56019	2.17973	1.54884	1.25205	1.16123	1.38179	0.619536	1.09635	0.903356
	Patescibacteria	15.1397	9.49091	14.3385	0.0437892	0.72982	0.0778475	4.6595	3.61504	3.77398	2.11972	2.01755	2.04836	0.64062	0.650351	1.00229
	Planctomycetota	3.65559	1.94132	3.38637	0.851457	0.377885	0.385994	9.47145	8.88921	9.15519	9.67418	12.7702	10.0342	13.9412	12.7719	12.0599
	Proteobacteria	46.9372	30.2908	47.8811	34.3745	35.6898	34.6227	40.8278	41.7652	43.5346	41.3062	39.3081	41.9874	46.4085	45.1272	43.5914
	Verrucomicrobiota	0.736308	0.287063	0.486547	0.964985	0.44438	0.671435	2.99875	2.48139	2.36624	4.21512	4.50056	3.65721	3.72857	3.46584	2.53004
	Unknown	0.118393	0.0535202	0.082713	0.0373019	0	0	0.650351	0.595209	0.966607	0.507631	0.449245	0.681166	0.345448	0.327608	0.72982
	<1%	2.93226	1.37206	2.41489	0.116771	0.233543	0.0373019	5.30012	4.11781	3.31501	2.96145	2.92415	3.06687	1.8359	2.00944	2.50734
Class	Alphaproteobacteria	25.4545	16.2993	24.5593	27.8921	27.9619	27.6164	13.9915	13.3281	12.8578	18.2342	18.1579	18.4645	25.8113	22.6601	21.4794
	Gammaproteobacteria	10.0602	6.70624	10.0391	6.41269	7.22684	6.79544	26.7179	28.3446	30.5422	23.0266	21.0448	23.4824	20.5663	22.4298	22.0568
	Zetaproteobacteria	11.3884	7.26739	13.2454	0.0697384	0.501143	0.210837	0.118393	0.0908221	0.134611	0.0454111	0.0713602	0.0373019	0.0308146	0.0373019	0.055142
