# Supplementary material for: Diversity and dynamics of bacteria from iron-rich microbial mats and colonizers in the Mediterranean Sea (EMSO-Western Ligurian Sea Observatory): Focus on Zetaproteobacteria
Source: PLoS One. 2024 Jul 15;19(7):e0305626. doi: 10.1371/journal.pone.0305626 (PMC11249232; doi:10.1371/journal.pone.0305626)
Supplement: S4 Table — List of the 100 most abundant bacterial ASVs, their corresponding genera, NCBI accession number of their closest relative (isolate or strain), and percentage of sequence identity. (XLSX) [file pone.0305626.s005.xlsx]

## Sheet: Hoja1
ASV	Closest relative (isolate or strain*)	Accession number	Sequence identity
ASV1	Endosymbiont of Ridgeia piscesae clone HF8M1b2	JX570607.1	1
ASV2	Leisingera sp. SW631	LR722715.1	1
ASV3	Arthrobacter pascens strain N13	PP049550.1	1
ASV4	Sulfurimonas sp. strain BS58	MF563441.1	98.75%
ASV5	Sulfurimonas sp. strain CS47	OQ152602.1	98.26%
ASV6	Uncultured Zetaproteobacteria bacterium clone 10M13F_n27	MK226468.1	1
ASV7	Flavobacterium sp. CS14	EU477175.1	94.82%
ASV8	Candidatus Nomurabacteria bacterium GW2011_GWF2_36_19	KX123458.1	94.09%
ASV9	Polaribacter sp. SW019	AF493675.1	1
ASV10	Thalassobius sp. SAM1	AM884337.1	98.51%
ASV11	Bacterium SH4-10	JQ269257.1	87.22%
ASV13	Sulfurimonas sp. M95	AB489306.1	98.75%
ASV12	Bacterium WH6-7	JQ269315.1	99.01%
ASV17	Uncultured bacterium clone HHF6-B003	KY609381.1	1
ASV15	Uncultured bacterium clone EzyYy263	KX172438.1	1
ASV14	Flavobacteriaceae bacterium strain DICA-075	OQ055089.1	99.76%
ASV16	Roseovarius aestuarii strain M100	PP024100.1	98.01%
ASV22	Sneathiella sp. strain PHK-P5	ON754063.1	1
ASV18	Devosia sp. strain FB2IC1726	MW569120.1	97.01%
ASV19	Kangiella sp. KLE1212	GU812863.1	99.77%
ASV20	Magnetovibrio blakemorei strain MV-1	NR_118660.1	95.52%
ASV21	Hyphobacterium vulgare strain NBU1581	MT626427.1	93.09%
ASV23	Thiohalobacter thiocyanaticus strain FOKN1	AP018052.1	94.78%
ASV24	Holophaga sp. WY42	KC921174.1	93.91%
ASV28	Uncultured bacterium clone BOTU663	MG580524.1	0.99
ASV27	Psychroserpens sp. NJDZ02	CP039451.1	99.29%
ASV25	Acidaminobacter sp. strain JC074	MH746939.1	99.5%
ASV26	Sulfurimonas sp. MA01	AB930173.1	1
ASV38	Nitrosomonadaceae bacterium isolate 2461f355-7dcc-4798-bcc7-667a27d413ab	OY760140.1	99.53%
ASV30	Geopsychrobacter sp. strain IMCC39162	OQ807859.1	99.04%
ASV29	Methylococcaceae bacterium SF-BR	AB453959.1	98.59%
ASV39	Uncultured bacterium clone P9X2b2F05	EU491286.1	99.3%
ASV31	Zetaproteobacterium enrichment culture clone 2	KX505079.1	98.83%
ASV37	Uncultured bacterium clone T4-1_88	KX097615.1	1
ASV32	Olleya sp. strain AHE_PA_275	MW580223.1	98.82%
ASV36	Psychroserpens sp. SW221	LR722875.1	98.58%
ASV33	Psychroserpens sp. SW221	LR722875.1	99.29%
ASV34	Magnetovibrio blakemorei strain MV-1	NR_118660.1	95.29%
ASV44	Ralstonia solanacearum strain YC45	CP011998.1	92.51%
ASV46	Uncultured bacterium clone ExkYty27	KX173268.1	1
ASV35	Candidatus Nomurabacteria bacterium GW2011_GWF2_36_19	KX123458.1	93.1%
ASV40	Phycisphaeraceae bacterium strain syqfu	OL583774.1	87.13%
ASV51	Parvularculaceae bacterium P33	EU851414.1	97.27%
ASV58	Uncultured bacterium clone OTU075_Xeno_Clone01	AB694348.1	95.79%
ASV42	Devosia neptuniae strain 2018A0762G09	MT454153.1	97.01%
ASV41	Uncultured Methylococcaceae bacterium clone Sample21_2242_n3	MK048636.1	99.06%
ASV60	Porticoccus sp. strain B2S12	ON965477.1	97.89%
ASV56	Uncultured actinobacterium clone HCM3MC83_11D_FL	EU374107.1	1
ASV48	Acinetobacter sp. strain S37-2	MZ150415.1	1
ASV43	Geopsychrobacter sp. strain IMCC39162	OQ807859.1	99.52%
ASV45	Magnetovibrio blakemorei strain MV-1	NR_118660.1	95.02%
ASV49	Candidatus Magasanikbacteria bacterium GW2011_GWC2_37_14	KX123641.1	81.89%
ASV55	Lacinutrix neustonica strain HL-RS19	CP113088.1	98.58%
ASV47	Alphaproteobacterium dMB-MAT36	AB458529.1	98.01%
ASV73	Uncultured bacterium clone CzzYyy87	KX172672.1	1
ASV50	Melioribacteraceae bacterium isolate 0e482c3f-fd6f-4299-bd25-db1c54be0b18	OY775916.1	92.22%
ASV61	Maribacter arenosus strain CAU 1321	NR_152677.1	99.76%
ASV59	Hyphomicrobium sp. strain KR8-230_contig_1	OR553930.1	99.50%
ASV68	Uncultured sediment bacterium clone WS105JS0307	HQ190974.1	99.06%
ASV70	Uncultured bacterium clone EB6_3cmOrig-B05	MK110428.1	1
ASV74	Chloroflexi bacterium SCGC AAA240-O15	HQ675645.1	99.75%
ASV52	Aestuariimonas insulae strain OITF-44	NR_163632.1	95.26%
ASV77	Microbaculum marinum strain M66	PP024066.1	94.03%
ASV71	Gammaproteobacterium IMCC2047	EF468718.1	97.19%
ASV76	Uncultured bacterium clone EyjYy198	KX172623.1	1
ASV57	Sulfurimonas aquatica strain H1576	CP046072.1	98.01%
ASV66	Pelagibius litoralis strain 1NS-PR-S3-a5	MG264189.1	97.76%
ASV54	Flavobacteriaceae bacterium strain DICA-075	OQ055089.1	99.05%
ASV53	Melioribacteraceae bacterium isolate c8b6aad9-4aa7-488e-baf1-dd4234e1cecc	OY760517.1	91.94%
ASV72	Endosymbiont of Pogonophora sp. JT-1	AB070215.1	97.66%
ASV79	Rhodobacteraceae bacterium strain XHP0102	OP597482.1	97.51%
ASV69	Moraxella osloensis strain CCUG 350	CP014234.1	1
ASV65	Photobacterium sp. strain BOSW.4.10.32	MN960543.1	1
ASV80	Uncultured bacterium clone EPR3965-I2-Bc67	EU491873.1	99.75%
ASV62	Magnetovibrio blakemorei strain MV-1	NR_118660.1	97.26%
ASV86	Uncultured bacterium clone BOTU733	MG580574.1	99.75%
ASV64	Phycisphaeraceae bacterium strain syqfu	OL583774.1	91.07%
ASV82	Chlamydiales bacterium cvE38	FJ976094.1	88.43%
ASV83	Hyphomicrobium sp. strain KR8-230_contig_1	OR553930.1	99.75%
ASV63	Bacteroidales bacterium isolate 341beb75-fe78-4792-8f66-49c0517f62f9	OY781436.1	94.81%
ASV67	Magnetovibrio blakemorei strain MV-1	NR_118660.1	97.01%
ASV88	Uncultured bacterium clone UB-90	KM454271.1	99.01%
ASV89	Alphaproteobacterium SCGC AAA015-F14	HQ675156.1	93.55%
ASV92	Cutibacterium sp. strain X-1ca	OR121049.1	1
ASV98	Nitrospirales bacterium isolate 78038947-5669-4080-b1cf-e9f6117fe586	OY820906.1	99.76%
ASV75	Parasedimentitalea psychrophila strain QS115	CP127247.1	97.76%
ASV84	Candidatus Uhrbacteria bacterium GW2011_GWC1_41_20	KX123578.1	94.55%
ASV78	Paremcibacter congregatus strain ZYLT	CP041025.1	98.76%
ASV91	Streptococcus sanguinis JCM 5708	LC752380.1	1
ASV100	Planctomycetes bacterium SRT547	AP019860.1	91.84%
ASV87	Eudoraea adriatica strain M21	OR999468.1	98.10%
ASV81	Hyphobacterium vulgare strain NBU1581	MT626427.1	93.09%
ASV117	Uncultured sediment bacterium	FN553646.1	99.53%
ASV97	Marine bacterium enrichment culture clone C09-B5-S7	KC570021.1	89.54%
ASV113	Chromatiales bacterium strain DICA-008	OQ055023.1	95.57%
ASV105	Thiohalobacter thiocyanaticus strain interaction6	MT256930.1	97.26%
ASV103	Uncultured bacterium clone EPR3970-MO1A-Bc19	EU491604.1	1
ASV107	Uncultured bacterium clone ExkYyy12	KX173247.1	1
ASV110	Uncultured alpha proteobacterium clone DH62B25	KR086451.1	1
ASV111	Olavius algarvensis Gamma 3 endosymbiont	AJ620496.1	96.49%
